# Supplementary material for: Low-Carbon Economic Operation of Natural Gas Demand Side Integrating Dynamic Pricing Signals and User Behavior Modeling
Source: Entropy (Basel). 2025 Oct 30;27(11):1120. doi: 10.3390/e27111120 (PMC12651277; doi:10.3390/e27111120)
Supplement: Supplementary file 1 [file entropy-27-01120-s001.zip]

Archive with 1 entries (1 files):
- entropy-3921697-supplementary.pdf
